# Supplementary material for: Designing AI-generated antimicrobials for targeting bacterial microdomains
Source: Sci Rep. 2025 Dec 9;16:1708. doi: 10.1038/s41598-025-31350-1 (PMC12800277; doi:10.1038/s41598-025-31350-1)
Supplement: Supplementary file 1 — Supplementary Information. [file 41598_2025_31350_MOESM1_ESM.zip]

Archive with 3 entries (3 files):
- AI_agents_MS_SM.pdf
- Molecular_Descriptors_for_interesting_mols.xlsx
- Supplementary_mat.csv
