# Supplementary material for: Designing AI-generated antimicrobials for targeting bacterial microdomains
Source: Sci Rep. 2025 Dec 9;16:1708. doi: 10.1038/s41598-025-31350-1 (PMC12800277; doi:10.1038/s41598-025-31350-1)
Supplement: Supplementary file 1 — Supplementary Information. [file 41598_2025_31350_MOESM1_ESM.zip › Molecular_Descriptors_for_interesting_mols.xlsx]

## Sheet: Sheet1
Selected agents (clusters 1 and 2) representing the most promising candidates with the molecular descriptors.
Unnamed: 0	smiles	logP	mol_weight	dipole_X	dipole_Y	dipole_Z	dipole_tot	nonraft_dG [kcal/mol]	raft_dG [kcal/mol]	raft_approach_energy [kcal/mol]	nonraft_approach_energy [kcal/mol]	lower_dG [kcal/mol]	lower_approach_energy [kcal/mol]	molecules	KMeans_Cluster	MaxEStateIndex	MinEStateIndex	MaxAbsEStateIndex	MinAbsEStateIndex	qed	MolWt	HeavyAtomMolWt	ExactMolWt	NumValenceElectrons	NumRadicalElectrons	MaxPartialCharge	MinPartialCharge	MaxAbsPartialCharge	MinAbsPartialCharge	FpDensityMorgan1	FpDensityMorgan2	FpDensityMorgan3	BCUT2D_MWHI	BCUT2D_MWLOW	BCUT2D_CHGHI	BCUT2D_CHGLO	BCUT2D_LOGPHI	BCUT2D_LOGPLOW	BCUT2D_MRHI	BCUT2D_MRLOW	BalabanJ	BertzCT	Chi0	Chi0n	Chi0v	Chi1	Chi1n	Chi1v	Chi2n
1	CCCCCCCCCCCCCCCCCCCCCCCCCCCCCCCCC1CCCCC1	9.18687	533.026	-0.071	0.028	-0.055	0.094	0.351446	0.491714	0.113141	0.0496135	0.351446	0.0496135	<rdkit.Chem.rdchem.Mol object at 0x0000019FDCFACEB0>	2	2.30976	1.09957	2.30976	1.09957	0.077848	533.026	456.418	532.595	228	0	-0.0414286	-0.0653824	0.0653824	0.0414286	0.289474	0.526316	0.789474	14.1781	9.85371	2.11783	-2.20644	2.27804	-2.05162	4.65342	0.32758	1.60543	406.261	27.0332	27.0332	27.0332	18.9319	18.9319	18.9319	13.5458
2	CCCCCCCCCCCCCCCCCCCCCCCCCCCCCCCCCCCCCCCCCC	9.26381	591.15	0.039	0.083	-0.099	0.135	0.517244	0.753227	0.176139	0.0871612	0.517244	0.0871612	<rdkit.Chem.rdchem.Mol object at 0x0000019FDCFACD60>	2	2.31042	1.3747	2.31042	1.3747	0.0624487	591.15	504.462	590.673	254	0	-0.053306	-0.0653824	0.0653824	0.053306	0.119048	0.190476	0.261905	14.0397	10.0173	1.97539	-2.04699	2.17285	-1.84957	4.53175	0.50933	3.02036	385.754	30.2843	30.2843	30.2843	20.9142	20.9142	20.9142	14.435
3	CCCCCCCCCCCCCCCCCCCCCCCCCCCCCCCCCCCCCc1ccccc1	9.25839	597.113	0.57	0.144	0.399	0.71	1.65763	1.95166	0.431778	0.317895	1.65763	0.317895	<rdkit.Chem.rdchem.Mol object at 0x0000019FDCFACAC0>	2	2.30937	1.26436	2.30937	1.26436	0.0675802	597.113	516.473	596.626	252	0	-0.0278872	-0.0653824	0.0653824	0.0278872	0.255814	0.465116	0.697674	14.0414	10.0166	1.97782	-2.04733	2.17157	-1.86116	5.1393	0.510574	1.61045	603.724	30.5687	29.8426	29.8426	21.4319	20.4713	20.4713	14.2564
4	CCCCCCCCCCCCCCCCCCCCCCCCCCCCCCCn1c(N)nc2ccc(C)cc21	8.65649	582.018	4.995	-4.666	-2.393	7.242	4.73813	12.4215	-1.47391	-0.264136	4.73813	-1.47391	<rdkit.Chem.rdchem.Mol object at 0x0000019FDCFAC9E0>	1	6.16619	0.662796	6.16619	0.662796	0.0932259	582.018	510.45	581.565	242	0	0.200704	-0.369195	0.369195	0.200704	0.5	0.833333	1.19048	15.1472	10.0213	2.07372	-2.0698	2.20835	-2.03087	5.78533	0.511604	1.22285	869.882	29.9284	28.417	28.417	20.7195	18.9445	18.9445	13.5133
5	CCCCCCCCCCCCCCCCCCCCCCCCCCCCCc1ccc(C(N)=O)cc1	8.35431	527.922	1.193	-0.712	-6.21	6.363	2.91856	12.9605	-1.28356	-0.325555	2.91856	-1.28356	<rdkit.Chem.rdchem.Mol object at 0x0000019FDCFAC970>	1	11.1216	-0.340783	11.1216	0.340783	0.103393	527.922	462.402	527.507	220	0	0.248195	-0.3656	0.3656	0.248195	0.447368	0.710526	0.973684	16.1463	10.0157	2.0022	-2.04725	2.16355	-2.09975	5.92213	0.100001	1.6845	622.734	27.3595	25.594	25.594	18.7364	17.1248	17.1248	12.0036
7	CCCCCCCCCCCCCCCCCCCCCCNC(=O)c1ccc(N2CCOCC2)c(C)c1	8.04092	528.866	2.269	3.735	4.345	6.162	2.70127	12.7681	-1.31428	-0.235615	2.70127	-1.31428	<rdkit.Chem.rdchem.Mol object at 0x0000019FDCFAC900>	1	12.5406	0.0550298	12.5406	0.0550298	0.143831	528.866	468.386	528.465	218	0	0.250791	-0.377778	0.377778	0.250791	0.710526	1.15789	1.60526	16.4775	10.0297	2.14508	-2.29856	2.22201	-2.36273	5.94453	0.0952436	1.33496	714.437	27.1	25.1734	25.1734	18.7195	16.4362	16.4362	11.5741
19	CCCCCCCCCCCC(C)CCCCCCCCCCCCCCCCCCCCCCCCCCCC(C)C	9.2422	605.177	-0.015	-0.24	0.028	0.242	0.923976	0.945858	0.233661	0.108849	0.923976	0.108849	<rdkit.Chem.rdchem.Mol object at 0x0000019FDCFAC890>	2	2.50542	0.895771	2.50542	0.895771	0.0614842	605.177	516.473	604.689	260	0	-0.0442801	-0.0653824	0.0653824	0.0442801	0.232558	0.418605	0.627907	14.0879	9.95426	2.02548	-2.10775	2.19829	-1.94907	4.5677	0.429516	3.10946	464.659	31.3177	31.3177	31.3177	21.1639	21.1639	21.1639	15.5323
21	CCCCCCCCCCCCCC1CCN(c2cc(Sc3ccccc3)c(NC(C)CC)c3c2CCC3)CC1C	9.22339	576.979	1.026	1.528	-3.493	3.948	3.69727	8.64202	-0.922323	-0.119953	3.69727	-0.922323	<rdkit.Chem.rdchem.Mol object at 0x0000019FDCFAC820>	1	3.9421	0.492583	3.9421	0.492583	0.17766	576.979	516.499	576.448	228	0	0.0520442	-0.381454	0.381454	0.0520442	0.878049	1.53659	2.19512	32.1666	9.82283	2.30266	-2.39612	2.4595	-2.39547	7.99159	0.273526	1.31813	1018.68	28.8654	26.9866	27.8031	20.1009	17.5334	18.3499	13.2445
23	CCCCCCCCCCCCCCCCCC(CCCCCCCCCCC)c1cc(C)ccc1CC(C)C	9.27046	555.032	0.444	0.218	-0.451	0.669	1.58816	1.89672	0.334441	0.351781	1.58816	0.334441	<rdkit.Chem.rdchem.Mol object at 0x0000019FDCFAC7B0>	2	2.55686	0.736675	2.55686	0.736675	0.0863612	555.032	480.44	554.579	234	0	-0.015913	-0.0653824	0.0653824	0.015913	0.475	0.825	1.175	14.2129	9.82594	2.16185	-2.22496	2.32805	-2.0673	5.34421	0.47668	2.32551	656.002	29.1	28.4786	28.4786	19.5789	18.6739	18.6739	13.8527
25	CCCCCCCCCCCCCCCCCC=CCCCCCCCCCCCCCCCC(C)C	9.14459	518.999	0.098	-0.641	0.174	0.672	1.44936	1.68694	0.394424	0.0303433	1.44936	0.0303433	<rdkit.Chem.rdchem.Mol object at 0x0000019FDCFAC740>	2	2.46493	0.893524	2.46493	0.893524	0.0613067	518.999	444.407	518.579	222	0	-0.0350735	-0.0885393	0.0885393	0.0350735	0.324324	0.567568	0.837838	14.03	10.0189	1.9659	-2.04501	2.15731	-1.87056	4.80792	0.502519	3.08314	406.261	26.9119	26.6524	26.6524	18.2701	17.9199	17.9199	12.7772
29	CCCCCCCCCCCCCCCCCCCCCCCCCCC(CCC)CCCCCCCCCCCC	9.2514	591.15	-0.042	0.066	-0.037	0.086	3.23856	0.425704	0.0992302	-0.0523249	0.425704	-0.0523249	<rdkit.Chem.rdchem.Mol object at 0x0000019FDCFAC6D0>	2	2.39435	1.03126	2.39435	1.03126	0.0627262	591.15	504.462	590.673	254	0	-0.0414386	-0.0653824	0.0653824	0.0414386	0.190476	0.380952	0.571429	14.1334	9.90353	2.07284	-2.1568	2.2347	-2.00404	4.60912	0.376462	3.28082	439.319	30.4474	30.4474	30.4474	20.8461	20.8461	20.8461	14.5458
30	CCCCCCCCCCCCCCCCCCCCCCCCCCCCC(=O)c1cn(C)c2ccccc12	8.99791	551.944	0.187	6.225	-0.952	6.3	3.24725	10.8118	-1.21936	-0.0334531	3.24725	-1.21936	<rdkit.Chem.rdchem.Mol object at 0x0000019FDCFAC660>	1	12.6951	0.306616	12.6951	0.306616	0.0760955	551.944	486.424	551.507	228	0	0.164526	-0.349797	0.349797	0.164526	0.525	0.875	1.275	16.1382	10.0131	2.1253	-2.04372	2.22586	-1.97706	6.07554	0.0980225	1.25046	865.501	28.5142	26.8341	26.8341	19.7364	17.8098	17.8098	12.6828
41	CCCCCCCCCCCCCCCCCCCc1[nH]c(-c2cccc(C(F)(F)F)c2)nc1-c1ccccc1	8.70819	554.785	8	6.073	-0.267	10.047	3.32265	17.1313	-1.64419	-0.0861323	3.32265	-1.64419	<rdkit.Chem.rdchem.Mol object at 0x0000019FDCFAC5F0>	1	13.2552	-4.37408	13.2552	0.458949	0.138249	554.785	505.393	554.385	220	0	0.415933	-0.34131	0.415933	0.34131	0.6	1.1	1.625	19.4132	10.0244	2.30366	-2.06901	2.32896	-2.04101	5.67474	-0.137104	1.35488	1071.74	28.4702	24.5052	24.5052	19.4865	15.8069	15.8069	11.264
48	CCCCCCCCCCCCCCCCCc1ccc2c(c1)CC(C1CCCCC1)C(c1ccc(N(=O)=O)c(F)c1)C2	8.1651	591.896	4.41	4.383	-5.803	8.505	3.28199	16.2046	-1.47213	-0.157086	3.28199	-1.47213	<rdkit.Chem.rdchem.Mol object at 0x0000019FDCFAC580>	1	14.6643	-0.699503	14.6643	0.228985	0.0926109	591.896	533.432	591.445	238	0	0.304298	-0.258218	0.304298	0.258218	0.72093	1.32558	1.90698	19.1422	9.64217	2.35934	-2.40127	2.45647	-2.31177	5.41108	-0.387142	1.20647	1108.41	30.2796	27.1013	27.1013	21.0629	18.1099	18.1099	13.8475
49	CCCCCCCCCCCCCCN(C)CCCCCCCCCCCCCCCCCCCCSCCS	8.90301	600.164	-1.853	-1.018	6.366	6.708	3.1696	14.9111	-1.51877	-0.114444	3.1696	-1.51877	<rdkit.Chem.rdchem.Mol object at 0x0000019FDCFAC510>	1	4.26919	1.03039	4.26919	1.03039	0.0563328	600.164	522.548	599.55	242	0	0.00210317	-0.306368	0.306368	0.00210317	0.375	0.65	0.95	32.1668	10.0328	1.99853	-2.15853	2.15607	-2.20366	7.99476	0.313784	3.12054	430.389	29.0332	28.0514	29.7623	19.8081	18.6804	20.4675	12.8923
56	CCCCCCCc1cccc(-c2cc(-c3ccc(OC(C)CCCC(C)C)cc3)c3cc(Oc4ccccc4)ccc3n2)c1	8.59701	599.859	-3.528	-3.307	1.693	5.123	3.24742	8.633	-1.03212	-0.0978794	3.24742	-1.03212	<rdkit.Chem.rdchem.Mol object at 0x0000019FDCFAC4A0>	1	6.28764	0.194049	6.28764	0.194049	0.105726	599.859	550.467	599.376	234	0	0.127705	-0.490733	0.490733	0.127705	0.622222	1.4	2.17778	16.4894	9.96474	2.13092	-2.16268	2.3597	-2.11347	5.97234	0.204476	1.44537	1624.81	31.4343	27.5973	27.5973	21.9787	17.0233	17.0233	12.7913
57	CCCCCCOCCCCCCCC=CCCCC(C)=CCCCOc1cc(-c2cccc(O)c2)c2ccccc2c1	8.91739	584.885	4.881	1.4	0.307	5.087	3.29882	9.10691	-0.933239	-0.097468	3.29882	-0.933239	<rdkit.Chem.rdchem.Mol object at 0x0000019FDCFAC430>	1	9.9919	0.275406	9.9919	0.275406	0.0889667	584.885	528.437	584.423	234	0	0.120048	-0.507944	0.507944	0.120048	0.697674	1.44186	2.25581	16.478	9.97464	2.07957	-2.12143	2.34081	-1.97227	5.97607	0.12551	1.22179	1225.39	30.376	26.9972	26.9972	21.169	17.0046	17.0046	11.8766
58	CCCCOc1ccc(C(CCCN2CCCCCCCCCCCCCCCCCCC2)OCc2ccccc2)cc1	8.18466	591.965	1.908	0.545	4.661	5.066	3.20999	10.9388	-1.38679	-0.0855014	3.20999	-1.38679	<rdkit.Chem.rdchem.Mol object at 0x0000019FDCFAC3C0>	1	6.57791	0.109805	6.57791	0.109805	0.229153	591.965	526.445	591.502	242	0	0.118808	-0.493602	0.493602	0.118808	0.604651	1.11628	1.62791	16.4871	10.0251	2.14469	-2.24441	2.26816	-2.27438	5.28453	0.0305438	1.50288	863.123	30.0497	27.922	27.922	21.3477	18.4555	18.4555	13.0506
66	Cc1nc(C)c2c(c1CCCCCCCCCCCCCCCCl)CCCCC1C3CCC(c4ccccc43)C1C2	8.17162	576.353	3.281	0.023	4.262	5.379	3.09568	10.9323	-1.27347	-0.143621	3.09568	-1.27347	<rdkit.Chem.rdchem.Mol object at 0x0000019FDCFAC350>	1	5.77356	0.76147	5.77356	0.76147	0.151871	576.353	517.889	575.426	226	0	0.0410374	-0.257889	0.257889	0.0410374	0.634146	1.19512	1.80488	35.4957	9.54047	2.46134	-2.50111	2.57882	-2.39124	6.17347	0.13652	1.12573	1089.22	28.4427	26.5003	27.2563	20.1859	17.8128	18.3474	13.9503
68	O=C(CCCCCCCCCCCCCCCCCCCCCCCOc1ccccc1)NCCCc1ccccc1	8.30643	577.938	1.605	-5.433	-2.83	6.332	3.22108	11.3953	-1.41062	-0.153632	3.22108	-1.41062	<rdkit.Chem.rdchem.Mol object at 0x0000019FDCFAC2E0>	1	11.9876	0.228057	11.9876	0.228057	0.0976496	577.938	514.434	577.486	236	0	0.219494	-0.493602	0.493602	0.219494	0.47619	0.880952	1.35714	16.4767	10.0266	2.01245	-2.05972	2.15598	-2.23851	5.7523	-0.120718	1.17851	837.978	29.6021	26.9748	26.9748	20.8433	17.829	17.829	12.2752
[truncated: 177 more columns]
