# Supplementary material for: Designing AI-generated antimicrobials for targeting bacterial microdomains
Source: Sci Rep. 2025 Dec 9;16:1708. doi: 10.1038/s41598-025-31350-1 (PMC12800277; doi:10.1038/s41598-025-31350-1)
Supplement: Supplementary file 1 — Supplementary Information. [file 41598_2025_31350_MOESM1_ESM.zip › Supplementary_mat.csv]

AI-generated agents with their computed parameters (logP	weight	dipole moments and their free energies).
Unnamed: 0	smiles	logP	mol_weight	dipole_X	dipole_Y	dipole_Z	dipole_tot	nonraft_dG [kcal/mol]	raft_dG [kcal/mol]	raft_approach_energy [kcal/mol]	nonraft_approach_energy [kcal/mol]
0	CCCCCCCCCCCCC(CCc1ccc(CCCCCC)cc1)NCc1ccc(CCC)cc1	9.1654634475708	519.9020000000005	1.98	-0.25	0.141	2.001	3.2702819431293055	3.950978807617497	-0.3552990989503897	-0.1355773630193267
1	CCCCCCCCCCCCCCCCCCCCCCCCCCCCCCCCC1CCCCC1	9.186874389648438	533.0260000000005	-0.071	0.028	-0.055	0.094	0.35144599742514965	0.4917138595388597	0.1131410882684886	0.0496135096439168
2	CCCCCCCCCCCCCCCCCCCCCCCCCCCCCCCCCCCCCCCCCC	9.263811111450195	591.1500000000003	0.039	0.083	-0.099	0.135	0.5172439730827042	0.7532271043402066	0.1761394398117022	0.0871611621844655
3	CCCCCCCCCCCCCCCCCCCCCCCCCCCCCCCCCCCCCc1ccccc1	9.258392333984377	597.1130000000006	0.57	0.144	0.399	0.71	1.6576282354145095	1.9516552427384917	0.4317778401453213	0.3178951762794476
4	CCCCCCCCCCCCCCCCCCCCCCCCCCCCCCCn1c(N)nc2ccc(C)cc21	8.656486511230469	582.0180000000005	4.995	-4.666	-2.393	7.242	4.738133851987781	12.421473464916154	-1.4739139223971305	-0.2641364759972063
5	CCCCCCCCCCCCCCCCCCCCCCCCCCCCCc1ccc(C(N)=O)cc1	8.354310989379883	527.9220000000005	1.193	-0.712	-6.21	6.363	2.918563151250915	12.960478615520293	-1.2835573133352471	-0.3255552234468981
6	CCCCCCCCCCCCCCCCCCCCCCCCCNc1ccc2c(c1)CCN(CC(C)C)CCC2	9.037479400634766	583.0460000000002	0.994	0.588	0.093	1.158	3.888236793074068	2.554225899176052	0.5566449801488832	-0.020606987608833
7	CCCCCCCCCCCCCCCCCCCCCCNC(=O)c1ccc(N2CCOCC2)c(C)c1	8.040915489196777	528.8660000000003	2.269	3.735	4.345	6.162	2.701267182641972	12.768124046434496	-1.3142838965684636	-0.2356152141820421
8	CCCCCCCCCCCCCCCCCCCCCc1ccccc1CCCCCCCCCCCC	9.17935562133789	541.0050000000005	0.435	-1.078	0.227	1.184	3.363774749867426	2.515746762005312	-0.2596579529227344	-0.0060247292624675
9	CCCCCCCCCCCCCCCCOc1cc(CCCCCCCCCC)c2nc(OC)cc(O)c2c1	8.797575950622559	555.8880000000005	3.226	3.571	1.248	4.972	4.758402264563621	8.538060015610695	-0.8537048382165414	-0.3427465255555195
10	CN1CCCCCCCCCCCCCCCCCCCCCCCCCCCCCCCCCCC1	8.85362434387207	519.9870000000006	-0.268	-0.131	2.098	2.119	5.30856242117519	5.096236590258438	-0.4413932314184914	-0.1231315796497194
11	FCCCCCCCCCCCCCCCCCCCCCCCCCCCCCCCc1ccccc1	9.005755424499512	530.9410000000006	1.668	-0.544	-0.151	1.761	2.7291737328923085	3.679148969443892	-0.2739163361040352	-0.0427026372628832
12	C=C(C)CCC12CCCC(C)C1CCC(C)CCCCCCCCCCCCCCCCCCC2C	8.862793922424316	500.9400000000007	-0.847	-0.513	-0.784	1.263	3.513398512417871	3.0111903678157823	-0.1523115622498567	-0.3773219650236269
13	C=C(C)c1ccc(OC)c(CCCCCCCCCCCCCC(C)NCc2cc(CCC(C)CC)ccc2C)c1	8.31304931640625	561.9390000000003	-2.355	-1.861	0.941	3.145	4.2311575127640415	5.668363949581481	-0.6963960671021011	-0.2084778351565689
14	C=CCCCCCCCCCCCCCC1CCCCC1c1ccc(CCCCCCCCCC)cc1	9.12249755859375	508.9190000000005	0.465	-0.013	-0.309	0.559	2.5130127693831814	1.7147790719749605	0.3054747015197559	-0.0734645368706485
15	CC(C)CCc1ccc(CCCCCCCCCCCCCCCCCCCCCCCCNC2CCCCC2C)cc1	8.812579154968262	596.0850000000004	0.205	-0.378	1.945	1.992	5.283304714981016	4.939103803424768	-0.5493825708081734	-0.1418366414463415
16	CC(CCCCCCCCCCCCCc1ccc2ccccc2c1)CCCC(C)C(C)C1(C)CCCCC1C	9.212949752807615	546.9680000000003	-0.708	0.19	-0.095	0.739	1.7993513832107426	1.810241561668552	0.5401047746630739	-0.25330106848237
17	CC1(C)CCCCCC2CCCCC2CCCCC2CCCCC3(C)C2CCC(O)C1CCC1C(C)(C)CCCC13C	8.584590911865234	583.0420000000001	0.295	-1.213	-1.254	1.769	3.0541635328328907	3.770293143586557	-0.2128173658085168	-0.0620256918373586
18	CC1CC=CCCCCC(Cl)OC(C2(C)CCCC3=CCCCCC32C)CCCCCCCCCCCCCCC1	8.759809494018555	589.4330000000003	-3.395	-0.443	-0.679	3.491	3.4317541274260344	6.464561703912285	-0.585470875894624	-0.0735917719186013
19	CC=C(C)c1cc(C(C)CCC=CCCCCCCCCCCCCCCCCCC)c2ccc(CCCCCC)cc2c1	9.227195739746094	601.0600000000003	0.096	-0.134	-0.841	0.857	4.4697791418184005	2.480330250937795	0.4455468990825662	-0.2442512128885172
20	CCCCCC(=CCCC(CCCCCCCCCCCCCCCCC(=O)O)OC(C)=O)CCCCCCC(C)C	8.45115852355957	592.9900000000002	-3.063	-1.483	-2.599	4.282	9.310764188494938	8.609412272757154	-0.7732038838637885	-0.4188949353696342
21	CCCCCCC(C)CCCCCCCc1ccc(C(CCCc2ccccc2)C(C)c2ccccc2)cc1	9.006294250488281	524.8770000000003	0.667	-0.372	-0.498	0.912	1.8964695403323442	2.226198369850694	-0.1859021942533785	0.0085833827475691
22	CCCCCCCCCCC=C(c1ccc(Cl)cc1)n1ccc2ccc(-c3cc4ccccc4[nH]3)cc21	8.381343841552734	509.13700000000017	3.377	1.748	-0.492	3.834	1.9283809605591646	6.776412056403595	-0.4062037577219852	-0.217451557488187
23	CCCCCCCCCCCC(C)CCCCCCCCCCCCCCCCCCCCCCCCCCCC(C)C	9.24220085144043	605.1770000000004	-0.015	-0.24	0.028	0.242	0.9239755834785471	0.945857752531654	0.2336613308900513	0.1088490686542447
24	CCCCCCCCCCCCC=CCCCCCCCCCCCCCCCCCCCCCCCCCCOCC	9.158761024475098	605.1330000000004	-1.214	-1.318	-0.971	2.038	3.4055414664257393	4.052327626417656	-0.5167036654989512	0.0197475500055326
25	CCCCCCCCCCCCCC1CCN(c2cc(Sc3ccccc3)c(NC(C)CC)c3c2CCC3)CC1C	9.223392486572266	576.979	1.026	1.528	-3.493	3.948	3.6972727936149927	8.642020352685961	-0.9223232962073064	-0.1199534766404812
26	CCCCCCCCCCCCCC=CCCCCCCCCCCC(=O)Nc1c(C)cc(C)cc1C	8.949609756469727	511.8790000000004	1.949	-3.848	-2.349	4.911	7.489119839985572	9.04292471930486	-0.9060358341887756	-0.2435445649348404
27	CCCCCCCCCCCCCCCCCC(CCCCCCCCCCC)c1cc(C)ccc1CC(C)C	9.270455360412598	555.0320000000005	0.444	0.218	-0.451	0.669	1.588157343674327	1.8967245349076003	0.3344408861985481	0.3517812018237081
28	CCCCCCCCCCCCCCCCCC1(C)C(C)CCC2C1CCC1CCC3(C)C(CCC23)C1	9.177522659301758	512.9510000000004	-0.133	0.058	-0.049	0.154	0.5088551908058536	0.7164787748163296	0.166959015110356	0.0776353694117653
29	CCCCCCCCCCCCCCCCCC=CCC(CC=CCc1ccc(OC)cc1)c1ccc(OC)cc1OC	8.86827278137207	590.9330000000001	0.122	-1.542	-1.355	2.056	3.6623647521641827	4.553227231828889	-0.4128858268220583	-0.0119310847627216
30	CCCCCCCCCCCCCCCCCC=CCCCCCCCCCCCCCCCC(C)C	9.144590377807615	518.9990000000006	0.098	-0.641	0.174	0.672	1.4493597593626417	1.6869360375505305	0.3944239120967752	0.0303433449800546
31	CCCCCCCCCCCCCCCCCCC(C)C=CCCCC(CC)c1ccc(CCC)cc1	9.196173667907717	510.9350000000003	-0.048	0.483	0.184	0.519	3.2718507297875212	1.5192633818738497	0.0494845764705888	-0.1704618268952228
32	CCCCCCCCCCCCCCCCCCCCC(C)C1CCCN1C1CCCCCCCCCC1	9.080821990966797	531.9980000000004	-1.368	-1.381	0.322	1.971	3.323163331035999	3.85869128405796	-0.5581364914389565	-0.0677709451140068
33	CCCCCCCCCCCCCCCCCCCCCCCC=Cc1ccc(c2cccc(CC)c2)cc1OC	9.076305389404297	560.9510000000002	-1.966	-0.142	0.324	1.997	3.2087813510816097	4.021074583201048	-0.2465944405399547	-0.0769417284340928
34	CCCCCCCCCCCCCCCCCCCCCCCCCCC(CCC)CCCCCCCCCCCC	9.25139617919922	591.1500000000002	-0.042	0.066	-0.037	0.086	3.2385557215007394	0.4257040577533756	0.099230207347447	-0.0523248741922715
35	CCCCCCCCCCCCCCCCCCCCCCCCCCCCC(=O)c1cn(C)c2ccccc12	8.997912406921387	551.9440000000004	0.187	6.225	-0.952	6.3	3.247254412786994	10.81182119196636	-1.2193559888270789	-0.0334530954262829
36	CCCCCCCCCCCCCCCCCCCCCCCCCCCCCCCCCCCCCCC(=O)OCC	9.063966751098633	607.1050000000005	0.586	-1.343	2.368	2.785	3.289744284936895	6.254845738193985	-0.536804121733259	-0.2288822308069647
37	CCCCCCCCCCCCCCCCCCCCCCCCCCCCCCCCCCCCCCCC(C)OC	8.997750282287598	607.1490000000005	1.372	0.479	1.541	2.118	3.236703458830016	4.708334355572492	-0.4757321844890308	-0.0437083706220275
38	CCCCCCCCCCCCCCCCCCCCCCCCCCCCCCCCCCCCCCCCCCO	8.137931823730469	607.1490000000003	1.785	-1.244	0.29	2.195	3.2458805781285958	4.230213394252679	-0.503680073699008	-0.1250086322857301
39	CCCCCCCCCCCCCCCCCCCCCCCCCCCc1c(CC)nn(C2CCCCC2)c1C	8.942824363708496	571.0350000000002	1.616	2.557	-2.92	4.204	3.1423195924254137	8.452601163400999	-0.7752188437303663	-0.0315322186189886
40	CCCCCCCCCCCCCCCCCCCCCCCCCCCc1cccc(C(C)(C)CCCCCC)c1	9.26440143585205	583.0860000000002	-0.234	-0.35	0.827	0.928	3.298076984191935	2.3785325573528526	-0.1804863841980931	-0.1369064407387915
41	CCCCCCCCCCCCCCCCCCCCCCCCCc1ccccc1NCCCCCCCCC(C)C	9.27607536315918	598.1010000000001	1.761	-1.341	-1.441	2.641	3.279541310916798	5.634332734479541	-0.541408110575003	-0.0808168839194413
42	CCCCCCCCCCCCCCCCCCCCCCCCCn1cc(CCCCCO)c2cc(C)ccc21	9.13022518157959	567.9870000000004	1.272	0.183	-0.743	1.484	3.2566340368142317	3.3721358367675043	-0.2228029711693466	-0.1000455344848913
43	CCCCCCCCCCCCCCCCCCCCCCc1cn(CCCCCCCCCF)c2c(C)cc(O)cc12	9.094707489013672	600.0040000000005	-1.41	2.168	0.735	2.689	3.1502556788417286	4.942938376244933	-0.6670347452153814	0.0069194071726896
44	CCCCCCCCCCCCCCCCCCCCc1ccc(Cc2nc3c(C)cccc3[nH]2)cc1C(C)CC	9.146265029907228	558.9390000000001	2.211	-0.947	3.054	3.887	3.1858632571818823	8.353512356088078	-0.7478071642305644	-0.5012961480157574
45	CCCCCCCCCCCCCCCCCCCOc1ccc(OCCCCCCCCCCO)cc1C	9.072916030883787	546.9210000000004	-0.15	-2.421	1.351	2.776	3.2303690611621723	5.321486148274013	-0.4689368977697136	-0.0822367976604252
46	CCCCCCCCCCCCCCCCCCCc1[nH]c(-c2cccc(C(F)(F)F)c2)nc1-c1ccccc1	8.708189010620117	554.7850000000001	8.0	6.073	-0.267	10.047	3.3226451093777145	17.131288170407142	-1.6441862792457946	-0.0861322881700746
47	CCCCCCCCCCCCCCCCCCCc1cc(O)nc2ccc(OCc3cccc(OC)c3)cc12	8.675756454467773	547.8240000000002	2.981	-1.528	1.006	3.498	3.2542925172256183	6.202179632314145	-0.4309273412685981	-0.1100806479042216
48	CCCCCCCCCCCCCCCCCCCc1cccc(Oc2cc(C(F)(F)F)cc(Cl)c2C(=O)O)c1F	8.307153701782227	601.1650000000001	-2.912	4.096	-0.64	5.066	3.2381308776427398	8.54140059086199	-0.8419229097172769	-0.0571207800494694
49	CCCCCCCCCCCCCCCCCCCc1cccc(Oc2ccc(-c3ccccc3)cc2)c1C	9.260462760925291	526.8490000000002	0.306	-2.5	0.813	2.646	3.2616861561622637	4.969898952405728	-0.4916431959702925	-0.094629719915104
50	CCCCCCCCCCCCCCCCCCOCc1cc(C)nc2cc3cc(nc(C)c12)CCc1ncccc1C3	8.76333999633789	583.9050000000002	3.453	1.187	-1.827	4.083	3.2186985571943527	7.932759031758235	-0.5198820709629659	-0.0612491467813394
51	CCCCCCCCCCCCCCCCCc1cc(CCCCCCOC)c(O)c(CCC(C)C)c1	9.15903091430664	516.8950000000004	0.958	1.295	2.474	2.952	3.1564928730387596	5.968257925742947	-0.3808830879347827	-0.1320755137996222
52	CCCCCCCCCCCCCCCCCc1cc2c(c3c(OC4=C(c5ccc(C)cc5)CCCC4)cccc13)CCCC2	9.300259590148926	606.979	-0.349	-0.013	-1.026	1.084	3.2554263936621384	2.726991689005509	-0.1870652072366721	-0.212949667361701
53	CCCCCCCCCCCCCCCCCc1ccc2c(c1)CC(C1CCCCC1)C(c1ccc(N(=O)=O)c(F)c1)C2	8.1651029586792	591.8960000000003	4.41	4.383	-5.803	8.505	3.281986246341628	16.204633494321588	-1.4721309831564109	-0.1570864250953424
54	CCCCCCCCCCCCCCN(C)CCCCCCCCCCCCCCCCCCCCSCCS	8.903009414672852	600.1640000000006	-1.853	-1.018	6.366	6.708	3.1695964876283504	14.91114630036931	-1.5187666976100906	-0.1144436813713503
55	CCCCCCCCCCCCCCc1ccc(-c2cccc(C(C(C)C)C(C)c3ccccc3OC)n2)cc1	8.950197219848633	541.8640000000001	-1.399	2.275	-0.761	2.778	3.2151000472884244	5.09022307656699	-0.544647104749975	-0.033402787280701
56	CCCCCCCCCCCN(c1cc2c(cc1CCc1ccc(OC)cc1)CCCC2)C1CCCCCC1C	8.974072456359863	545.8960000000004	0.727	-2.208	-2.058	3.105	3.2116672669013715	6.311403260549424	-0.4081518653764436	-0.0202384698113202
57	CCCCCCCCCCCOc1ccc(CCCCCCC)cc1CCNCc1ccc(C)c(CCc2ccccc2)c1	9.173477172851562	597.9720000000005	-1.271	0.339	0.895	1.591	3.3136859818752207	3.489376768252756	-0.3720792138319124	-0.0943005898551848
58	CCCCCCCCCCCc1nc(Sc2ccc(C(F)(F)F)cc2)sc1-c1cc(Cl)cc(Cl)c1C	8.4930419921875	574.605	1.271	-1.003	-2.247	2.769	3.250436464897326	5.986517944221087	-0.4652444750989585	-0.3793491100739009
59	CCCCCCCCCc1c(C2CCCN2CC)nn2cc(-c3cccc(C=Cc4ccccc4)c3)ccc12	8.2796049118042	519.7770000000002	1.866	1.326	0.769	2.415	3.244282971770068	4.608022485023018	-0.3756843944541321	-0.0139212723333088
60	CCCCCCCNCC1CCCCCCCCCCCCCCCCCCCCCCCCCC1	8.83603286743164	505.9600000000007	0.354	1.613	-1.758	2.412	3.2639437938023366	5.128972328792083	-0.4852710546529823	0.0026636457223207
61	CCCCCCCc1cccc(-c2cc(-c3ccc(OC(C)CCCC(C)C)cc3)c3cc(Oc4ccccc4)ccc3n2)c1	8.59701156616211	599.8590000000004	-3.528	-3.307	1.693	5.123	3.2474155918477305	8.633000863586958	-1.0321229091005757	-0.0978793560765857
62	CCCCCCOCCCCCCCC=CCCCC(C)=CCCCOc1cc(-c2cccc(O)c2)c2ccccc2c1	8.917387008666992	584.8850000000003	4.881	1.4	0.307	5.087	3.298824289847483	9.106905598198448	-0.9332385636657788	-0.0974680349754385
63	CCCCOc1ccc(C(CCCN2CCCCCCCCCCCCCCCCCCC2)OCc2ccccc2)cc1	8.184662818908691	591.9650000000007	1.908	0.545	4.661	5.066	3.209990137641464	10.938770575990675	-1.3867932247543806	-0.0855013526268313
64	CCCCc1c(CC2CCC=C(C(C)c3ccc(C(C)C)cc3)C2)ccc(C2CCCCC2c2ccc(OC)cc2)c1C	8.369786262512207	576.9090000000003	-0.53	-0.778	-0.233	0.969	3.3108097945130486	2.226614383764137	0.4883782019867567	-0.0823544359573832
65	CCN(CC)CCCCCCCCCCCCCCCCCCCC(C)C=Cc1c(O)c(C)cc2ccc(OC)cc12	8.038631439208984	579.9540000000003	4.238	-1.545	-0.239	4.517	3.156306913936163	7.664669354932122	-0.7109139860913553	0.0027673744943579
66	CCN(CC)CCCCCCCCCCCCCCCCCCCCCCCCCCCCCCc1ccccc1C	8.421236038208008	584.0740000000006	-0.418	-0.385	-0.593	0.822	3.3019610178341394	2.2200683097340352	0.448229110419908	-0.0991246014894056
67	CCOCC1CCCCCCCCCCCCCCCCCCCCCCCCCCCCCCCC1	8.725780487060547	520.9710000000006	1.231	1.228	-0.843	1.933	3.244885187777343	4.005120542809351	-0.2584905941250782	-0.011487793863276
68	COCCCCCCCCCCCCCCCCCCCCCCCCCNCCCn1c2ccccc2c2ccccc21	8.827970504760742	605.0080000000004	2.237	3.358	-1.418	4.277	3.16946458776229	7.853222487459078	-0.665693918150946	-0.0288466086878279
69	Cc1ccc(C)c(C(=Cc2ccccc2OCCCCCCCCCCCCCCCCCCO)c2ccccc2)c1	8.42546272277832	568.8860000000006	1.917	2.588	-1.539	3.569	3.207486100175834	6.469046009521406	-0.4482635636281356	-0.0507391588880673
70	Cc1ccc(OCc2cccc(C3(C)CCCCCCCCCCC4CCCCC4(C)C4(CCCCC4)CCCC3)c2)cc1	8.974884986877441	599.0000000000003	-1.383	1.774	1.277	2.587	3.2487765280716667	5.237467672779439	-0.618507088291634	-0.0488955282774074
71	Cc1nc(C)c2c(c1CCCCCCCCCCCCCCCCl)CCCCC1C3CCC(c4ccccc43)C1C2	8.171619415283203	576.3530000000004	3.281	0.023	4.262	5.379	3.095678578697446	10.932332919373428	-1.273467081342	-0.1436212460763222
72	Fc1ccc(C2(c3cccC4=C(CCCCCCCCCCCCc5ccccc5)CCCCc4c3)CCCC2)cc1	8.27071475982666	564.8730000000004	2.241	-3.171	1.464	4.149	3.190607905920848	6.959173413755934	-0.5628301326369646	-0.0613982316916492
73	O=C(CCCCCCCCCCCCCCCCCCCCCCCOc1ccccc1)NCCCc1ccccc1	8.30643081665039	577.9380000000004	1.605	-5.433	-2.83	6.332	3.2210840367721825	11.395322978119898	-1.4106186441857915	-0.1536315723868082
